# Supplementary material for: Long-term ecosystem development and retrogression drive microbial specialization for complex organic matter degradation
Source: ISME Commun. 2026 Jun 7;6(1):ycag157. doi: 10.1093/ismeco/ycag157 (PMC13333084; doi:10.1093/ismeco/ycag157)
Supplement: Supplementary_material_ycag157 [file supplementary_material_ycag157.zip]

Archive with 2 entries (2 files):
- Supplemental_Modolon-Capo-Wardle_Reviewed-cleaned_May15.docx
- Sup_Data_S1_Strepto_Myco_MAGs_summary.xlsx
