# Supplementary material for: Long-term ecosystem development and retrogression drive microbial specialization for complex organic matter degradation
Source: ISME Commun. 2026 Jun 7;6(1):ycag157. doi: 10.1093/ismeco/ycag157 (PMC13333084; doi:10.1093/ismeco/ycag157)
Supplement: Supplementary_material_ycag157 [file supplementary_material_ycag157.zip › Sup_Data_S1_Strepto_Myco_MAGs_summary.xlsx]

## Sheet: Ark1
MAG_name	Completeness	Contamination	classification	Bin_name	Completeness_Model_Used	Contig_N50	Genome_Size	GC_Content	Total_Coding_Sequences	Total_Contigs	Max_Contig_Length	closest_placement_reference	closest_placement_taxonomy	closest_placement_ani	classification_method	red_value
M01_bin.34	90.2	5.32	d__Bacteria;p__Actinomycetota;c__Actinomycetes;o__Streptosporangiales;f__Streptosporangiaceae;g__Trebonia;s__	M01_bin.34	Gradient Boost (General Model)	32138	7221881	0.68	6707	367	100573	GCA_035552855.1	d__Bacteria;p__Actinomycetota;c__Actinomycetes;o__Streptosporangiales;f__Streptosporangiaceae;g__Trebonia;s__Trebonia sp035552855	84.83	taxonomic classification defined by topology and ANI	0.98076
M03_bin.15	97.02	7.87	d__Bacteria;p__Actinomycetota;c__Actinomycetes;o__Streptosporangiales;f__Streptosporangiaceae;g__JASHPR01;s__	M03_bin.15	Gradient Boost (General Model)	22537	8995165	0.7	9056	649	94856				taxonomic classification fully defined by topology	0.95558
M04_bin.19	94.25	4.37	d__Bacteria;p__Actinomycetota;c__Actinomycetes;o__Streptosporangiales;f__Streptosporangiaceae;g__Trebonia;s__	M04_bin.19	Gradient Boost (General Model)	30585	7216980	0.68	6742	401	128983	GCA_035552855.1	d__Bacteria;p__Actinomycetota;c__Actinomycetes;o__Streptosporangiales;f__Streptosporangiaceae;g__Trebonia;s__Trebonia sp035552855	84.87	taxonomic classification defined by topology and ANI	0.98092
M06_bin.22	93.54	5.53	d__Bacteria;p__Actinomycetota;c__Actinomycetes;o__Streptosporangiales;f__Streptosporangiaceae;g__Trebonia;s__	M06_bin.22	Gradient Boost (General Model)	22902	6441688	0.68	6134	452	80684	GCA_035552855.1	d__Bacteria;p__Actinomycetota;c__Actinomycetes;o__Streptosporangiales;f__Streptosporangiaceae;g__Trebonia;s__Trebonia sp035552855	84.85	taxonomic classification defined by topology and ANI	0.98121
M06_bin.28	88.63	8.23	d__Bacteria;p__Actinomycetota;c__Actinomycetes;o__Streptosporangiales;f__Streptosporangiaceae;g__JASHPR01;s__	M06_bin.28	Gradient Boost (General Model)	17644	8480428	0.7	8565	766	94378				taxonomic classification fully defined by topology	0.95464
M06_bin.5	71.28	7.63	d__Bacteria;p__Actinomycetota;c__Actinomycetes;o__Streptosporangiales;f__Streptosporangiaceae;g__JAFARZ01;s__	M06_bin.5	Gradient Boost (General Model)	8613	8213172	0.68	8675	1228	67215				taxonomic novelty determined using RED	0.93526
M08_bin.4	89.67	9.42	d__Bacteria;p__Actinomycetota;c__Actinomycetes;o__Streptosporangiales;f__Streptosporangiaceae;g__JAFARZ01;s__	M08_bin.4	Gradient Boost (General Model)	12956	8384775	0.69	8409	912	71703				taxonomic novelty determined using RED	0.93308
M09_bin.14	75.98	4.6	d__Bacteria;p__Actinomycetota;c__Actinomycetes;o__Streptosporangiales;f__Streptosporangiaceae;g__JAFARZ01;s__	M09_bin.14	Gradient Boost (General Model)	12577	6651143	0.69	6664	740	60923				taxonomic novelty determined using RED	0.93325
M10_bin.34	94.37	9.32	d__Bacteria;p__Actinomycetota;c__Actinomycetes;o__Streptosporangiales;f__Streptosporangiaceae;g__JASHPR01;s__	M10_bin.34	Gradient Boost (General Model)	43804	8587183	0.7	8525	351	166715	GCA_030038015.1	d__Bacteria;p__Actinomycetota;c__Actinomycetes;o__Streptosporangiales;f__Streptosporangiaceae;g__JASHPR01;s__JASHPR01 sp030038015	86.05	taxonomic classification defined by topology and ANI	0.95586
M11_bin.21	91.13	3.26	d__Bacteria;p__Actinomycetota;c__Actinomycetes;o__Streptosporangiales;f__Streptosporangiaceae;g__Trebonia;s__	M11_bin.21	Gradient Boost (General Model)	18823	7188610	0.68	6816	552	74754	GCA_035552855.1	d__Bacteria;p__Actinomycetota;c__Actinomycetes;o__Streptosporangiales;f__Streptosporangiaceae;g__Trebonia;s__Trebonia sp035552855	84.58	taxonomic classification defined by topology and ANI	0.9808
M14_bin.16	75.34	9.34	d__Bacteria;p__Actinomycetota;c__Actinomycetes;o__Streptosporangiales;f__Streptosporangiaceae;g__JAFARZ01;s__	M14_bin.16	Gradient Boost (General Model)	7503	8498478	0.68	9262	1449	72424				taxonomic novelty determined using RED	0.93129
M21_bin.35	92.38	5.12	d__Bacteria;p__Actinomycetota;c__Actinomycetes;o__Streptosporangiales;f__Streptosporangiaceae;g__Trebonia;s__	M21_bin.35	Gradient Boost (General Model)	19906	7242862	0.68	6924	584	72413	GCA_035552855.1	d__Bacteria;p__Actinomycetota;c__Actinomycetes;o__Streptosporangiales;f__Streptosporangiaceae;g__Trebonia;s__Trebonia sp035552855	84.84	taxonomic classification defined by topology and ANI	0.98083
M02_bin.11	99.37	4.4	d__Bacteria;p__Actinomycetota;c__Actinomycetes;o__Mycobacteriales;f__Mycobacteriaceae;g__Mycobacterium;s__	M02_bin.11	Neural Network (Specific Model)	37501	5709397	0.65	5550	255	132941				taxonomic classification fully defined by topology	0.98425
M04_bin.12	89.35	6.18	d__Bacteria;p__Actinomycetota;c__Actinomycetes;o__Mycobacteriales;f__Mycobacteriaceae;g__Mycobacterium;s__	M04_bin.12	Neural Network (Specific Model)	11906	4909179	0.65	5073	585	52447				taxonomic classification fully defined by topology	0.98413
M05_concoct_23	99.95	6.12	d__Bacteria;p__Actinomycetota;c__Actinomycetes;o__Mycobacteriales;f__Mycobacteriaceae;g__Mycobacterium;s__	concoct_23	Neural Network (Specific Model)	42910	5867253	0.65	5738	263	152987				taxonomic classification fully defined by topology	0.98407
M06_concoct_69	89.56	9.76	d__Bacteria;p__Actinomycetota;c__Actinomycetes;o__Mycobacteriales;f__Mycobacteriaceae;g__Mycobacterium;s__	concoct_69	Neural Network (Specific Model)	11002	5670930	0.65	5849	655	55243				taxonomic classification fully defined by topology	0.98419
M10_bin.22	99.89	9.73	d__Bacteria;p__Actinomycetota;c__Actinomycetes;o__Mycobacteriales;f__Mycobacteriaceae;g__Mycobacterium;s__	M10_bin.22	Neural Network (Specific Model)	29163	5880053	0.65	5750	307	101549				taxonomic classification fully defined by topology	0.98432
M10_bin.5	93.63	7.72	d__Bacteria;p__Actinomycetota;c__Actinomycetes;o__Mycobacteriales;f__Mycobacteriaceae;g__Mycobacterium;s__	M10_bin.5	Neural Network (Specific Model)	7161	6161264	0.65	6921	1157	33464	GCA_035642975.1	d__Bacteria;p__Actinomycetota;c__Actinomycetes;o__Mycobacteriales;f__Mycobacteriaceae;g__Mycobacterium;s__Mycobacterium sp035642975	87.97	taxonomic classification defined by topology and ANI	0.98532
M11_bin.17	79.15	6.63	d__Bacteria;p__Actinomycetota;c__Actinomycetes;o__Mycobacteriales;f__Mycobacteriaceae;g__Mycobacterium;s__	M11_bin.17	Neural Network (Specific Model)	5222	4615226	0.65	5024	1046	44018				taxonomic classification fully defined by topology	0.9839
M13_bin.21	96.34	9.68	d__Bacteria;p__Actinomycetota;c__Actinomycetes;o__Mycobacteriales;f__Mycobacteriaceae;g__Mycobacterium;s__	M13_bin.21	Neural Network (Specific Model)	7395	6112169	0.65	6676	1096	40376				taxonomic classification fully defined by topology	0.98414
M15_bin.21	90.42	6.34	d__Bacteria;p__Actinomycetota;c__Actinomycetes;o__Mycobacteriales;f__Mycobacteriaceae;g__Mycobacterium;s__	M15_bin.21	Neural Network (Specific Model)	16002	5347137	0.65	5408	497	90822				taxonomic classification fully defined by topology	0.98419
M16_bin.21	79.4	7.04	d__Bacteria;p__Actinomycetota;c__Actinomycetes;o__Mycobacteriales;f__Mycobacteriaceae;g__Mycobacterium;s__	M16_bin.21	Neural Network (Specific Model)	5144	4694473	0.65	5333	1097	29851	GCA_035642975.1	d__Bacteria;p__Actinomycetota;c__Actinomycetes;o__Mycobacteriales;f__Mycobacteriaceae;g__Mycobacterium;s__Mycobacterium sp035642975	88.62	taxonomic classification defined by topology and ANI	0.98593
M17_bin.21	76.37	4.3	d__Bacteria;p__Actinomycetota;c__Actinomycetes;o__Mycobacteriales;f__Mycobacteriaceae;g__Mycobacterium;s__	M17_bin.21	Neural Network (Specific Model)	4840	4313473	0.65	4845	1057	29684				taxonomic classification fully defined by topology	0.98445
M21_bin.19	56.53	2.56	d__Bacteria;p__Actinomycetota;c__Actinomycetes;o__Mycobacteriales;f__Mycobacteriaceae;g__Mycobacterium;s__	M21_bin.19	Neural Network (Specific Model)	3961	3223999	0.66	3799	913	21495	GCA_035642975.1	d__Bacteria;p__Actinomycetota;c__Actinomycetes;o__Mycobacteriales;f__Mycobacteriaceae;g__Mycobacterium;s__Mycobacterium sp035642975	89.47	taxonomic classification defined by topology and ANI	0.98428
M21_bin.7	99.99	6.5	d__Bacteria;p__Actinomycetota;c__Actinomycetes;o__Mycobacteriales;f__Mycobacteriaceae;g__Mycobacterium;s__	M21_bin.7	Neural Network (Specific Model)	22832	5655087	0.65	5627	370	98653				taxonomic classification fully defined by topology	0.98376
M24_bin.21	100	8.93	d__Bacteria;p__Actinomycetota;c__Actinomycetes;o__Mycobacteriales;f__Mycobacteriaceae;g__Mycobacterium;s__	M24_bin.21	Neural Network (Specific Model)	24223	5988163	0.65	5963	406	94175				taxonomic classification fully defined by topology	0.9838
M27_bin.2	99.77	7.1	d__Bacteria;p__Actinomycetota;c__Actinomycetes;o__Mycobacteriales;f__Mycobacteriaceae;g__Mycobacterium;s__	M27_bin.2	Neural Network (Specific Model)	36283	5802809	0.65	5664	293	224379				taxonomic classification fully defined by topology	0.98428
M28_bin.9	99.86	6.79	d__Bacteria;p__Actinomycetota;c__Actinomycetes;o__Mycobacteriales;f__Mycobacteriaceae;g__Mycobacterium;s__	M28_bin.9	Neural Network (Specific Model)	41740	5633092	0.65	5487	253	142380				taxonomic classification fully defined by topology	0.98401
M29_bin.29	99.9	9.01	d__Bacteria;p__Actinomycetota;c__Actinomycetes;o__Mycobacteriales;f__Mycobacteriaceae;g__Mycobacterium;s__	M29_bin.29	Neural Network (Specific Model)	16044	5737210	0.65	5778	520	73945				taxonomic classification fully defined by topology	0.98438
